# Supplementary material for: Preparation of NaA Zeolite Composite Polyacrylonitrile Membranes (TiO2-NaA@PANMs) Doped with TiO2 and Adsorption Study of Sr2+
Source: Materials (Basel). 2025 May 7;18(9):2151. doi: 10.3390/ma18092151 (PMC12072940; doi:10.3390/ma18092151)
Supplement: Supplementary file 1 [file materials-18-02151-s001.zip]

Archive with 1 entries (1 files):
- materials-3597748-supplementary.pdf
